# Supplementary material for: Update on the Discovery of Efflux Pump Inhibitors against Critical Priority Gram-Negative Bacteria
Source: Antibiotics (Basel). 2023 Jan 15;12(1):180. doi: 10.3390/antibiotics12010180 (PMC9854755; doi:10.3390/antibiotics12010180)
Supplement: Supplementary file 1 [file antibiotics-12-00180-s001.zip]

Archive with 1 entries (1 files):
- antibiotics-2144645-supplementary-update_kmp.xlsx
