# Supplementary material for: Update on the Discovery of Efflux Pump Inhibitors against Critical Priority Gram-Negative Bacteria
Source: Antibiotics (Basel). 2023 Jan 15;12(1):180. doi: 10.3390/antibiotics12010180 (PMC9854755; doi:10.3390/antibiotics12010180)
Supplement: Supplementary file 1 [file antibiotics-12-00180-s001.zip › antibiotics-2144645-supplementary-update_kmp.xlsx]

## Sheet: Table S1
	Table S1: Ligand contacts of known asymmetric AcrB wildtype co-structures. Known asymmetric AcrB wildtype co-structures were analyzed for residues with atoms within 3.5 Å of a substrate or inhibitor in its full atomistic representation (including hydrogen atoms). In addition to the conformational state of the binding protomer (L or T), the protein data bank (PDB) IDs of the respective co-structur…
	*DDM: Dodecyl-b-D-maltoside
	Substrate	State	PDB ID	outer AP											inner AP																			Interface											DBP cave
				V576	Q577	M662	F664	R717	P718	G720	L721	L828	Q830	S836	N81	M575	A618	T624	F666	N667	L668	P669	L674	T676	G679	D681	E683	N719	R815	E826	T860	G861	M862	S79	Q89	T91	S134	M573	G616	G619	F617	I626	V672	E673	S46	E130	S135	F136	V139
	Rifampicin	L	3AOB	576	577		664	717	718	720		828				575	618	624	666									719	815								134				617
	Rifampicin	L	3AOD	576	577		664	717	718	720		828				575		624	666										815								134		616	619	617
	Rifamycin	L	6ZOB		577	662	664	717		720	721	828				575	618		666		668							719	815									573			617
	Doxorubicin A	L	4DX7					717					830			575	618							676	679	681		719		826			862								617
	Doxorubicin B	L	4DX7				664	717					830			575			666	667				676													134				617
	Erythromycin	L	3AOC											836		575	618		666				674			681	683					861	862	79		91	134	573			617	626		673			135	136
	Erythromycin	L	4ZJL									828			81	575	618									681	683			826	860	861	862	79	89		134	573	616		617			673			135	136
	DDM*	L	6ZOA									828											674			681		719					862				134							673
	Puromycin	T	5NC5				664												666		668	669															134	573			617		672					136	139
	Fusidic acid	T	7B8S																		668																	573	616	619	617	626					135	136	139
	Rhodamine 6G	T	5ENS																																				616		617							136	139
	Doxycycline A	T	7B8R																																		134	573	616		617						135	136
	Levofloxacin	T	7B8T																																			573										136
	Doxorubicin C	T	4DX7																																89										46	130
	Doxycycline B	T	7B8R
	Minocycline	T	3AOD
	Minocycline	T	4DX5
	Minocycline	T	5ENT
	MBX2329	T	5ENO																																			573										136
	MBX2931	T	5ENP																																			573			617							136
	MBX3132	T	5ENQ																																			573			617							136	139
	MBX3135	T	5ENR																																			573										136
	D13-9001	T	3W9H																																													136
[truncated: 24 more columns]
